# Supplementary material for: Identification of oriT and a recombination hot spot in the IncA/C plasmid backbone
Source: Sci Rep. 2017 Sep 6;7:10595. doi: 10.1038/s41598-017-11097-0 (PMC5587640; doi:10.1038/s41598-017-11097-0)
Supplement: Supplementary file 2 — Da taset 1 [file 41598_2017_11097_MOESM2_ESM.xlsx]

## Sheet: Munka1
Supplementary Table 2. List of IncA/C family plasmids and the similarity of Mob 1 region including oriT, mobI gene and the RecHS region compared to the R55 sequence (data as of 26.04.2017). IncA/C family plasmids were identified by nucleotide Blast search in GenBank with sequence of R55 repA gene as query sequence.
Plasmid name	Size (bp)	Acc. no.	Host species, strain	Mob 1 (135-363 bp)	mobI	RecHS
pRA1	143963	FJ705807.1	Aeromonas hydrophila	14 SNP, 5' truncated	43 SNP	missing
pR148	165906	JX141473.1	Aeromonas hydrophila	1 SNP	identical	identical
pAhD4-1	156086	CP013966.1	Aeromonas hydrophila strain D4	missing	missing	missing
plasmid 4	166749	CP000645.1	Aeromonas salmonicida subsp. salmonicida A449	missing	missing	missing
pSN254b	152216	KJ909290.1	Aeromonas salmonicida subsp. salmonicida strain 2004-05MF26	identical	identical	identical
pASP-a58	198307	CP014775.1	Aeromonas veronii strain AVNIH1	identical	identical	identical
pKEC-a3c	272297	CP007558.1	Citrobacter freundii CFNIH1	identical	identical	identical
pNDMCFuy	199075	HG428757.1	Citrobacter freundii NDMCF	11 SNP, 5' truncated	57 SNP	1 SNP
pKHM-1	166258	AP014939.1	Citrobacter freundii strain KHM 243	11 SNP, 5' truncated	58 SNP	1 SNP
pMRVIM0912	168041	KP975074.1	Citrobacter freundii strain MRSN11938	identical	identical	identical
unnamed1	229406	CP017058.1	Citrobacter freundii strain SL151	identical	identical	identical
pETW41	189588	CP019441.1	Edwardsiella piscicida strain ETW41	identical	identical	identical
plasmid 1	127046	CP006665.1	Edwardsiella tarda 080813	missing	missing	missing
pEA1509_A	162202	FO203354.1	Enterobacter aerogenes EA1509E	identical	identical	identical
pGPN1	174066	CP011540.1	Enterobacter aerogenes strain G7	identical	identical	identical
pKEC-39c	319976	CP008824.1	Enterobacter cloacae ECNIH2	identical	identical	identical
p34998-239.973kb	239973	CP012168.1	Enterobacter cloacae strain 34998	24 SNP, 5' truncated	44 SNP	missing
p35734-141.404kb	141402	CP010360.2	Enterobacter cloacae strain 35734	19 SNP, 5' truncated	44 SNP	missing
pEcl-Gr4873	153958	KR559890.1	Enterobacter cloacae strain Ecl4873	identical	identical	identical
pPN2-ECL-NDM-1	87018	KP770024.1	Enterobacter cloacae strain Pn2	2 SNP	identical	1 SNP
pPN68-ECL-NDM-1	86813	KP770026.1	Enterobacter cloacae strain Pn68	2 SNP	identical	1 SNP
pNDM1_SZ1	130573	KU302801.1	Enterobacter cloacae strain SZECL1	1 SNP	identical	identical
pNDM1_SZ2	132232	KU302802.1	Enterobacter cloacae strain SZECL1	1 SNP	identical	identical
pRAx	52637	FJ705806.1	Escherichia coli	missing	truncated	missing
pV001-a	85754	LC056077.1	Escherichia coli strain V001	1 SNP	identical	1 SNP
pV266-a	39952	LC056472.1	Escherichia coli strain V266	1 SNP	identical	missing
pC06114_2	92009	CP016036.1	Escherichia coli isolate Co6114	1 SNP	identical	identical
pNDM-EcoGN568	166750	KJ802404.1	Escherichia coli isolate GN568	2 SNP	identical	1 SNP
pRM12581	64562	CP007137.1	Escherichia coli O145:H28 str. RM12581	identical	identical	identical
pRM13514	64561	CP006029.1	Escherichia coli O145:H28 str. RM13514	identical	identical	identical
p39R861-4	155794	KP276584.1	Escherichia coli strain 39R861	identical	identical	missing
p6409-202	193908	CP010373.2	Escherichia coli strain 6409	identical	identical	identical
pAPEC1990_61	161081	HQ023863.1	Escherichia coli strain APEC1990_61	identical	identical	identical
unitig_2 (E. coli)	136975	CP020056.1	Escherichia coli strain AR_0069	2 SNP	identical	1 SNP
unitig_1 (E. coli)	141885	CP020049.1	Escherichia coli strain AR_0118	1 SNP	identical	1 SNP
pAR060302	166530	FJ621588.1	Escherichia coli strain AR060302	identical	identical	identical
pBK32533	241963	KP345882.1	Escherichia coli strain BK32533	identical	identical	identical
pEC2-NDM-3	160989	KC999035.4	Escherichia coli strain EC2	2 SNP	identical	1 SNP
pEC316_KPC	216226	CP018956.1	Escherichia coli strain Ecol_316	identical	identical	identical
pEC732_IMP14	186826	CP015139.1	Escherichia coli strain Ecol_732	1 SNP	identical	identical
pECAZ155_KPC	272202	CP019001.1	Escherichia coli strain Ecol_AZ155	identical	identical	identical
peH4H	148105	FJ621586.1	Escherichia coli strain H4H	identical	identical	identical
pMS6198A	137565	CP015835.1	Escherichia coli strain MS6198	2 SNP	identical	1 SNP
pNDM10505	166744	JF503991.1	Escherichia coli strain N10-0505	2 SNP	identical	1 SNP
pNDM102337	165974	JF714412.2	Escherichia coli strain N10-2337	2 SNP	identical	1 SNP
pNDM15-1078	176048	CP012902.1	Escherichia coli strain N15-01078	1 SNP	identical	identical
pNDM-1_Dok01	195560	AP012208.1	Escherichia coli strain NDM-1 Dok01	1 SNP	identical	1 SNP
pPG010208	135803	HQ023861.1	Escherichia coli strain PG010208	identical	identical	identical
pPN66-ECL-NDM-1	86761	KP770028.1	Escherichia coli strain Pn66	2 SNP	identical	1 SNP
pSCEC2	135615	KF152885.1	Escherichia coli strain SCEC2	identical	identical	identical
pV004-a	96409	LC056139.1	Escherichia coli strain V004	1 SNP	identical	1 SNP
pDGO100	217306	KU997026.1	Escherichia coli strain VA292	1 SNP	identical	1 SNP
pECY53	136243	KT997783.1	Escherichia coli strain Y5	identical	identical	identical
pYDC637	199469	KP056256.1	Escherichia coli strain YDC637	identical	identical	identical
pUMNK88	160573	HQ023862.1	Escherichia coli UMNK88	identical	identical	identical
pKOX-86d	193725	CP008790.1	Klebsiella oxytoca KONIH1	identical	identical	identical
pRMH760	170613	KF976462.2	Klebsiella pneumoniae	1 SNP	identical	1 SNP
pR55	170810	JQ010984.1	Klebsiella pneumoniae	identical	identical	identical
IncA/C-LS6	171925	JX442976.1	Klebsiella pneumoniae	identical	identical	identical
pNDM-US-2	140821	KJ588779.1	Klebsiella pneumoniae ATCC BAA-2146	2 SNP	identical	1 SNP
pNDM-US	140825	CP006661.1	Klebsiella pneumoniae ATCC BAA-2146	2 SNP	identical	1 SNP
p6234-178	178193	CP010391.1	Klebsiella pneumoniae strain 6234	identical	identical	identical
pTR2	133650	KJ187752.1	Klebsiella pneumoniae strain 7433	1 SNP	identical	missing
unnamed2	117168	CP017987.1	Klebsiella pneumoniae strain 825795-1	1 SNP	identical	identical
unitig_1	140825	CP018817.1	Klebsiella pneumoniae strain AR_0049	2 SNP	identical	1 SNP
pB2-A/C	172152	KX458222.1	Klebsiella pneumoniae strain B2	1 SNP	identical	1 SNP
pCAV1193-166	166486	CP013324.1	Klebsiella pneumoniae strain CAV1193	1 SNP	identical	1 SNP
pKPC_CAV1344	176497	CP011622.1	Klebsiella pneumoniae strain CAV1344	1 SNP	identical	1 SNP
pCR14_2	154343	CP015394.1	Klebsiella pneumoniae strain CR14	identical	identical	identical
pIMP-PH114	151885	KF250428.1	Klebsiella pneumoniae strain CRE114	identical	identical	identical
K-109-R	156569	KX029331.1	Klebsiella pneumoniae strain K-109-R	identical	identical	identical
pKp_Goe_473-2	96070	CP018689.1	Klebsiella pneumoniae strain Kp_Goe_149473	1 SNP	identical	identical
pKp_Goe_832-2	96072	CP018698.1	Klebsiella pneumoniae strain Kp_Goe_149832	1 SNP	identical	identical
pKp_Goe_021-2	96074	CP018716.1	Klebsiella pneumoniae strain Kp_Goe_152021	1 SNP	identical	identical
pKp_Goe_579-2	96082	CP018318.1	Klebsiella pneumoniae strain Kp_Goe_822579	1 SNP	identical	identical
pKp_Goe_024-2	96073	CP018704.1	Klebsiella pneumoniae strain Kp_Goe_827024	1 SNP	identical	identical
pKp_Goe_026-2	96073	CP018710.1	Klebsiella pneumoniae strain Kp_Goe_827026	1 SNP	identical	identical
pKp_Goe_304-2	96073	CP018722.1	Klebsiella pneumoniae strain KP_Goe_828304	1 SNP	identical	identical
pKP1-NDM-1	137552	KF992018.2	Klebsiella pneumoniae strain KP1	2 SNP	identical	1 SNP
p2964TF	170244	KT935446.1	Klebsiella pneumoniae strain Kp2964	14 SNP	12 SNP	2 SNP
plasmid 2	225962	CP017387.1	Klebsiella pneumoniae strain KP36	identical	identical	identical
unnamed1 (Klebsiella)	137267	CP014295.1	Klebsiella pneumoniae strain KP38731	identical	identical	identical
pNDM-KN	162746	JN157804.1	Klebsiella pneumoniae strain Kp7	2 SNP	identical	1 SNP
pKP-Gr642	162787	KR559888.1	Klebsiella pneumoniae strain Kpn642	identical	identical	identical
pKP-Gr8143	154395	KR559889.1	Klebsiella pneumoniae strain Kpn8143	identical	identical	identical
pNDM10469	137813	JN861072.1	Klebsiella pneumoniae strain N10-0469	2 SNP	identical	1 SNP
pRJ119-NDM1	335317	KX636095.1	Klebsiella pneumoniae strain RJ119	2 SNP	identical	1 SNP
pHM881QN	160687	LC055503.1	Klebsiella pneumoniae strain Y881	identical	identical	identical
pKPHS3	105974	CP003225.1	Klebsiella pneumoniae subsp. pneumoniae HS11286	identical	identical	identical
pKP13e	81071	CP003998.1	Klebsiella pneumoniae subsp. pneumoniae Kp13	identical	identical	missing
pKEC-dc3	268334	CP007732.1	Klebsiella pneumoniae subsp. pneumoniae KPNIH27	identical	identical	identical
pPSP-100	165878	CP009868.1	Pantoea sp. PSNIH2	identical	identical	identical
pP99-018	150157	AB277723.1	Photobacterium damselae subsp. piscicida	identical	identical	identical
pP91278	131520	AB277724.1	Photobacterium damselae subsp. piscicida	identical	identical	identical
pPm14C18	165992	KU605240.1	Proteus mirabilis strain Pm14C18	identical	identical	identical
pTC2	180184	JQ824049.1	Providencia stuartii	identical	identical	identical
pR16a	173094	KX156773.1	Providencia stuartii	unique	identical	identical
pMR0211	178277	JN687470.1	Providencia stuartii	identical	identical	identical
pNDM-PstGN576	147886	KJ802405.1	Providencia stuartii isolate GN576	2 SNP	identical	1 SNP
pPS1	195378	CP017055.1	Providencia stuartii strain BE2467 isolate CAUTI	identical	identical	identical
IP40a	170404	KX156772.1	Pseudomonas aeruginosa	identical	identical	identical
pIP40a	167554	KX709966.1	Pseudomonas aeruginosa strain IP40a	identical	identical	identical
pCFSAN007428_01	164924	CP009414.2	Salmonella enterica strain CFSAN007428	identical	identical	identical
pAM04528	158213	FJ621587.1	Salmonella enterica strain AM04528	identical	identical	identical
pCFSAN007405_01	132146	CP009410.2	Salmonella enterica strain CFSAN007405	identical	identical	identical
pCFSAN007425_01	166496	CP009411.2	Salmonella enterica strain CFSAN007425	identical	identical	identical
pCFSAN007426_01	103586	CP009412.2	Salmonella enterica strain CFSAN007426	identical	identical	identical
pCFSAN007427_01	175517	CP009413.2	Salmonella enterica strain CFSAN007427	identical	identical	identical
pSAN1-1736	160227	CP014658.1	Salmonella enterica subsp. enterica serovar Anatum str. USDA-ARS-USMARC-1736	identical	identical	identical
pRH-1238	187683	KR091911.1	Salmonella enterica subsp. enterica serovar Corvallis	identical	identical	identical
pSD_174	173673	JF267651.1	Salmonella enterica subsp. enterica serovar Dublin strain 853	identical	identical	identical
pSH696_135	135423	JN983048.1	Salmonella enterica subsp. enterica serovar Heidelberg	identical	identical	identical
pSH163_135	135168	JN983045.1	Salmonella enterica subsp. enterica serovar Heidelberg	identical	identical	identical
pSH111_166	165791	JN983043.1	Salmonella enterica subsp. enterica serovar Heidelberg	identical	identical	identical
pCFSAN000405_01	190923	CP009409.2	Salmonella enterica subsp. enterica serovar Heidelberg str. N418	identical	identical	identical
p1643_10	167779	KF056330.2	Salmonella enterica subsp. enterica serovar Kentucky strain 1643/10	1 SNP	identical	identical
pCVM21538	80098	CP009563.1	Salmonella enterica subsp. enterica serovar Newport str. CVM 21538	identical	identical	identical
pCVM21550	120340	CP009564.1	Salmonella enterica subsp. enterica serovar Newport str. CVM 21550	identical	identical	identical
pCVM22425	158195	CP009560.1	Salmonella enterica subsp. enterica serovar Newport str. CVM 22425	identical	identical	identical
pCFSAN000934_02	158521	CP009567.1	Salmonella enterica subsp. enterica serovar Newport str. CVM 22462	identical	identical	identical
pCVM22513	120346	CP009562.1	Salmonella enterica subsp. enterica serovar Newport str. CVM 22513	identical	identical	identical
pCVMN1543	118585	CP009570.1	Salmonella enterica subsp. enterica serovar Newport str. CVM N1543	identical	identical	identical
pSN254	176473	CP000604.1	Salmonella enterica subsp. enterica serovar Newport str. SL254	identical	identical	identical
pCFSAN003890	130039	CP016013.1	Salmonella enterica subsp. enterica serovar Newport strain CFSAN003890	identical	identical	identical
pNDM-SAL	146129	KP742988.1	Salmonella enterica subsp. enterica serovar Senftenberg strain BCH02406	1 SNP	identical	1 SNP
pSRC119-A/C	174068	KM670336.1	Salmonella enterica subsp. Enterica serovar Senftenberg strain SRC119	identical	identical	identical
pHS36-NDM	137952	KU726616.1	Salmonella enterica subsp. enterica serovar Stanley strain LS001	2 SNP	identical	1 SNP
pYT3	121723	AB591424.1	Salmonella enterica subsp. enterica serovar Typhimurium	missing	missing	identical
pSTY1-2010K-1587(2)	104649	CP016864.1	Salmonella enterica subsp. enterica serovar Typhimurium str. CDC 2010K-1587	identical	identical	missing
pSTY1-1896	147296	CP014978.1	Salmonella enterica subsp. enterica serovar Typhimurium str. USDA-ARS-USMARC-1896	identical	identical	identical
pSTY1-2010K-1587	208900	CP014966.1	Salmonella enterica subsp. enterica serovar Typhimurium str. USDA-ARS-USMARC-1908	identical	identical	missing
p33676_IncA/C	161461	CP012682.1	Salmonella enterica subsp. enterica serovar Typhimurium strain 33676	identical	identical	identical
unnamed	221009	CP006050.1	Salmonella enterica subsp. enterica serovar Typhimurium var. 5- str. CFSAN001921	identical	identical	missing
pN13-01125	172265	KX815983.1	Salmonella enterica subsp. enterica strain N13-01125	identical	identical	identical
p972816	53648	CP007487.1	Salmonella enterica subsp. enterica strain SA972816	identical	identical	identical
pYU39_IncA/C	156323	CP011429.1	Salmonella enterica subsp. enterica strain YU39	identical	identical	identical
p11663	169829	AP014611.1	Serratia marcescens 11663	identical	identical	identical
pKAZ5	222486	KR827394.1	Uncultured bacterium	identical	identical	identical
pKAZ4	166991	KR827393.1	Uncultured bacterium	1 SNP	identical	identical
pKAZ3	147957	KR827392.1	Uncultured bacterium	identical	identical	identical
pKAZ2	177334	KR827391.1	Uncultured bacterium	identical	identical	identical
pKAZ1	149696	KM506769.1	Uncultured bacterium	identical	identical	identical
pVAS3-1	175254	KU160531.1	Vibrio alginolyticus strain VA3-1	identical	identical	identical
pNDM-116-17	167382	LN831185.1	Vibrio cholerae genome assembly V. cholerae 116-17a	1 SNP	identical	identical
pVC1307	149715	KJ817377.1	Vibrio cholerae O1 strain ICDC-1307	identical	identical	identical
2012EL-2176 plasmid	167267	CP007636.1	Vibrio cholerae strain 2012EL-2176	identical	identical	identical
pVCR94deltaX	120572	KF551948.1	Vibrio cholerae strain BI144	identical	identical	identical
pVC1447	159635	KM083064.1	Vibrio cholerae strain ICDC-1447	identical	identical	identical
XNC2, plasmid : II	154559	LN681228.1	Xenorhabdus nematophila AN6/1	8 SNP, 5' truncated	55 SNP	17 SNP, 2 bp deletion, 1 bp insertion
XNC1_p	155327	FN667743.1	Xenorhabdus nematophila ATCC 19061	8 SNP, 5' truncated	55 SNP	17 SNP, 2 bp deletion, 1 bp insertion
pIP1202	182913	CP000603.1	Yersinia pestis biovar Orientalis str. IP275	identical	identical	identical
pYR1	158038	CP000602.1	Yersinia ruckeri strain YR71	12 SNP	11 SNP	identical
